# Supplementary material for: Rapid identification of Acinetobacter baumannii using novel specific molecular targets derived from pan-genome analysis and its clinical application
Source: Front Microbiol. 2025 Oct 29;16:1669811. doi: 10.3389/fmicb.2025.1669811 (PMC12605139; doi:10.3389/fmicb.2025.1669811)
Supplement: Supplementary file 1 [file Data_Sheet_1.ZIP]

Archive with 2 entries (2 files):
- Supplementary material 1.csv
- Supplementary Material2.docx
